# Supplementary material for: Functional characterization and genomic studies of a novel murine submandibular gland epithelial cell line
Source: PLoS One. 2018 Feb 20;13(2):e0192775. doi: 10.1371/journal.pone.0192775 (PMC5819789; doi:10.1371/journal.pone.0192775)
Supplement: S1 Table — (XLSX) [file pone.0192775.s007.xlsx]

## Sheet: Sheet1
	Gene Name		Genes Uniquely Expressed in mSGc
1	Fam178b
2	Npas2
3	Spats2l
4	Mreg
5	Serpine2
6	Pid1
7	Ugt1a6a
8	Mlph
9	Serpinb7
10	Serpinb2
11	Serpinb10
12	Tfcp2l1
13	Il19
14	Dyrk3
15	Btg2
16	Chit1
17	Elf3
18	Csrp1
19	Phlda3
20	Pkp1
21	Ptgs2
22	Pyhin1
23	1700016C15Rik
24	Ephx1
25	Kcnh1
26	Esr1
27	Nhsl1
28	Perp
29	Raet1e
30	Lace1
31	Aim1
32	Ddit4
33	4632428N05Rik
34	H2afy2
35	Hk1
36	Nrbf2
37	Tpgs1
38	Gna15
39	1190007I07Rik
40	Slc5a8
41	Socs2
42	Mdm2
43	Grip1
44	Dgka
45	Smtn
46	Camk2b
47	Egfr
48	Gabrp
49	Nudcd2
50	Ccng1
51	Trim11
52	Aldh3a1
53	Slc25a35
54	Rangrf
55	Sox15
56	Tnk1
57	Slc16a11
58	Slc16a13
59	Alox12
60	Ggt6
61	Tax1bp3
62	Trpv3
63	Rhbdl3
64	Slfn9
65	Slfn8
66	Slfn2
67	Ccl5
68	Tbx2
69	Dlx4
70	Prr15l
71	Sp6
72	Rapgefl1
73	Tns4
74	Krt32
75	Krt15
76	Krt14
77	Krt16
78	Ifi35
79	Mpp2
80	Mapt
81	Cyb561
82	Itgb4
83	Evpl
84	Sphk1
85	St6galnac2
86	Mettl23
87	Mgat5b
88	Card14
89	Dcxr
90	Sectm1b
91	Zfp750
92	Adcy3
93	Fam49a
94	Pqlc3
95	Grhl1
96	Rsad2
97	Rps7
98	Sh3yl1
99	Fam110c
100	Nkx2-9
101	Pax9
102	Plek2
103	Zfp36l1
104	Fos
105	9030617O03Rik
106	Ifi27l2a
107	Serpina3i
108	Slc25a29
109	Kif26a
110	Calml3
111	Calm4
112	Net1
113	Chrm3
114	Hist1h4i
115	Hist1h2bc
116	Hist1h1c
117	Dsp
118	Rnf144b
119	Msx2
120	Pitx1
121	Ntrk2
122	Dapk1
123	Zfp874a
124	Irx1
125	Irx2
126	Foxd1
127	Ccdc125
128	Plk2
129	Arl15
130	Pdhb
131	Lrrc3b
132	Chdh
133	Fam25c
134	Pnp
135	Irf9
136	Ltb4r2
137	Ltb4r1
138	Shisa2
139	Trim13
140	Hr
141	Tpt1
142	Fyb
143	Nipal2
144	Deptor
145	Fam83a
146	Fbxo32
147	Oplah
148	Kcnj4
149	Nptxr
150	Syngr1
151	Pmm1
152	Pdzrn4
153	Krt6b
154	Krt4
155	Krt18
156	Ppl
157	Tekt5
158	Rtp4
159	Ildr1
160	Slc15a2
161	Boc
162	Cldn8
163	Tmprss2
164	Sytl3
165	Rsph3b
166	Tagap1
167	Rnaset2b
168	Rsph3a
169	Zfp52
170	Zfp213
171	Ccdc64b
172	Flywch2
173	Prss27
174	Hs3st6
175	Mslnl
176	Def6
177	Cdkn1a
178	Notch3
179	Hspa1b
180	Hspa1a
181	Ier3
182	H2-T23
183	Stap2
184	Slc8a1
185	Six2
186	Ankrd29
187	Dsc1
188	Dsg3
189	Tslp
190	Cd14
191	Gm94
192	Spink5
193	Arhgef37
194	Adrb2
195	Dynap
196	Il33
197	Ifit3
198	I830012O16Rik
199	Ifit1
200	Slit1
201	Nkx2-3
202	Tlx1
203	Rbm20
204	Plekhs1
205	Adrb1
206	Ccdc3
207	Plxdc2
208	Il1rn
209	Lrrc26
210	Entpd2
211	Notch1
212	1700007K13Rik
213	Ass1
214	Lcn2
215	Lmx1b
216	Itgb6
217	C1qtnf4
218	Gyltl1b
219	Cat
220	Bbox1
221	Ano3
222	Rhov
223	Tgm5
224	Ckmt1
225	Il1a
226	Slc4a11
227	Adra1d
228	Slc52a3
229	Snta1
230	Mafb
231	Slpi
232	Dbndd2
233	Wfdc2
234	Wfdc3
235	1500012F01Rik
236	Tshz2
237	Tfap2c
238	Gm14327
239	Zfand1
240	P2ry14
241	P2ry1
242	Lmna
243	Efna3
244	Slc27a3
245	S100a1
246	S100a16
247	Sprr2h
248	Sprr1b
249	Sprr1a
250	Tchh
251	Fam212b
252	Psrc1
253	Celsr2
254	Palmd
255	Ddit4l
256	Gng5
257	Ifi44
258	Gipc2
259	Rps20
260	Sdr16c5
261	Trp53inp1
262	Fut9
263	Pm20d2
264	Enho
265	Car9
266	Tpm2
267	Epb4.1l4b
268	D630039A03Rik
269	Bspry
270	Rasef
271	Lurap1l
272	Ttc39b
273	Plin2
274	Rps6
275	Btf3l4
276	Calr4
277	Cyp4b1
278	Cited4
279	Rhbdl2
280	Zbtb8b
281	Map3k6
282	Sytl1
283	Rap1gap
284	Klhdc7a
285	Fblim1
286	Gm13157
287	Fbxo2
288	Rbp7
289	Plch2
290	Ssu72
291	Tnfrsf18
292	Ttll10
293	Isg15
294	Sema3d
295	Speer3
296	Atg9b
297	Actr3b
298	Ppp2r2c
299	Slc2a9
300	Fgfbp1
301	Cxcl1
302	Ereg
303	Cxcl10
304	Oasl2
305	Oasl1
306	Oas2
307	P2rx7
308	Cldn3
309	Cftr
310	Ube2h
311	Klrg2
312	Agk
313	Ephb6
314	Trpv6
315	Gprin3
316	Capg
317	Rtkn
318	Tmem43
319	Tuba8
320	Plekhg6
321	Cd9
322	Clec2e
323	Pbp2
324	H2afj
325	Bhlhe41
326	Zim1
327	Gltscr2
328	Mia
329	9530053A07Rik
330	Lgals7
331	Fam98c
332	Myh14
333	Fut2
334	Sult2b1
335	Ntrk3
336	Mesp1
337	Mesp2
338	Homer2
339	Kctd14
340	Kcne3
341	Trim34a
342	Trim12a
343	Nlrp10
344	Lmo1
345	Galnt18
346	Tmc7
347	Nupr1
348	Mgmt
349	Glrx3
350	Fuom
351	Irf7
352	Ifitm10
353	Ctsd
354	Atp11a
355	Defb1
356	1810011O10Rik
357	Rnf170
358	Zfp703
359	Tex15
360	Ubxn8
361	Dctn6
362	Ddx60
363	Tll1
364	Nr2c2ap
365	Klhl26
366	Tmem59l
367	Crlf1
368	Gdf15
369	Pgpep1
370	Rpl18a
371	Mvb12a
372	Pgls
373	B3gnt3
374	Zfp617
375	Tpm4
376	Rab8a
377	Smim7
378	Sin3b
379	Mri1
380	Ier2
381	Trmt1
382	Junb
383	Fbxw9
384	Siah1a
385	Nod2
386	Irx5
387	Amfr
388	Mt4
389	Mt2
390	Mt1
391	Dok4
392	Mmp15
393	Cklf
394	Dync1li2
395	Nae1
396	Fam96b
397	Ces2e
398	D230025D16Rik
399	Tradd
400	Elmo3
401	Tmem208
402	Esrp2
403	Slc7a6os
404	Cdh3
405	Cdh1
406	Vps4a
407	Cyb5b
408	Nob1
409	Il34
410	Gan
411	Sdr42e1
412	Cdh13
413	1190005I06Rik
414	Map1lc3b
415	Rpl13
416	Zfp276
417	Pdgfd
418	Endod1
419	Igsf9b
420	Adamts15
421	Robo3
422	Mcam
423	Tmprss13
424	Zbtb16
425	Cryab
426	4833427G06Rik
427	Sh2d7
428	Cib2
429	Hmgcll1
430	Fam83b
431	Plod2
432	Esyt3
433	Il20rb
434	Ephb1
435	Acad11
436	Acpp
437	Dusp7
438	Hyal1
439	Nat6
440	Tmie
441	Entpd3
442	Vipr1
443	Slc6a20a
444	Lztfl1
445	Chst7
446	Mtm1
447	Zfp185
448	F8a
449	L1cam
450	Eda2r
451	Ar
452	C77370
453	Itm2a
454	Pof1b
455	Armcx3
456	Tsc22d3
457	Lhfpl1
458	Sat1
