# Supplementary material for: Functional characterization and genomic studies of a novel murine submandibular gland epithelial cell line
Source: PLoS One. 2018 Feb 20;13(2):e0192775. doi: 10.1371/journal.pone.0192775 (PMC5819789; doi:10.1371/journal.pone.0192775)
Supplement: S2 Table — (XLSX) [file pone.0192775.s008.xlsx]

## Sheet: Sheet1
Genes in mSGc Conserved in Adult Gene Signature
1	2410002F23Rik
2	Alkbh5
3	Arcn1
4	Bet1
5	Bhlhe40
6	C1galt1
7	C1galt1c1
8	Cab39l
9	Ccdc12
10	Ccpg1
11	Cd164
12	Cpd
13	Dcaf4
14	Dnaja1
15	Dnajc3
16	Ebag9
17	Edem3
18	Ell2
19	Fam84b
20	Frmd4b
21	Galc
22	Ginm1
23	Hdlbp
24	Hspa13
25	Hspa5
26	Iqgap2
27	Kif16b
28	Magt1
29	Manf
30	Mgat2
31	Msl3
32	Nars
33	Nipal2
34	Nmi
35	Nucb2
36	Oard1
37	Osgin2
38	Paip2b
39	Papss1
40	Phkb
41	Prorsd1
42	Prss23
43	Rell1
44	Rif1
45	Rps27l
46	Sdcbp
47	Sec23b
48	Selk
49	Serp1
50	Serpinb6a
51	Sgk1
52	Six1
53	Slc12a2
54	Slc35a3
55	Smim14
56	Spcs2
57	Spty2d1
58	Srpr
59	Stx7
60	Tbc1d8b
61	Tmed9
62	Tmem167b
63	Tpd52
64	Tram1
65	Tvp23b
66	Uap1
67	Ubxn2a
68	Ufc1
69	Unc13b
70	Uso1
71	Wfdc18
72	Yipf6
73	Zfp52
74	Zfp790
75	Zfp958
