# Supplementary material for: Functional characterization and genomic studies of a novel murine submandibular gland epithelial cell line
Source: PLoS One. 2018 Feb 20;13(2):e0192775. doi: 10.1371/journal.pone.0192775 (PMC5819789; doi:10.1371/journal.pone.0192775)
Supplement: S3 Table — (XLSX) [file pone.0192775.s009.xlsx]

## Sheet: Sheet1
Gene Name	Forward Primer 5' to 3'	Reverse Primer 5' to 3'
Amy1	GTG GCG CTG GGT TGA TAT TGC	GAA GGG CTG TGG ACT ACG ATG
Aqp5	CCG AGC CAT CTT CTA CGT GG	GTT GTG TTG TTG CTG AGC GC
ΔNp63	GTA CCT GGA AAA CAA TGC CCA G	CGC TAT TCT GTG CGT GGT CTG
Krt8 (K8)	TCA TAC GAA GAC CAC CAG CGG	CTG AAG CCA GGG CTA GTG AG
Krt14 (K14)	GTC TGC TGG AGG GAG AGG AC	GGA TCT GGC GGT TGG TGG AG
Bhlha15 (Mist1)	GGC TGT GGC TGA CTA CTA CAA C	CAG GGC AAG TCT CTC CGT GTA C
Slc12a2 (Nkcc1)	GGC AGA GCT CCA CGA TGA GC	GGC AGT GTA TGC GAC CAC AGC
Hprt	CCT CAT GGA CTG ATT ATG GAC AG	TCA GCA AAG AAC TTA TAG CCC C
